# Supplementary material for: Chemosensory Gene Families in Ectropis grisescens and Candidates for Detection of Type-II Sex Pheromones
Source: Front Physiol. 2017 Nov 21;8:953. doi: 10.3389/fphys.2017.00953 (PMC5702326; doi:10.3389/fphys.2017.00953)
Supplement: Supplementary file 1 [file DataSheet1.xlsx]

## Sheet: Sheet2
File S1. The BLASTX results putative sex pheromone degrading enzyme genes in Helicoverpa armigera pheromome gland.
Gene name	Transcript ID	ORF length	Best Blastp Match					FPKM				Differential expression analysis
			Name	Species	E-value	Identity	Acc.number	FA-1	FA-2	MA-1	MA-2	FA	MA	FoldChange(log2)	P-value	Significant
Chemosensory proteins (CSPs)
CSP1	C-1912.56626	318	chemosensory protein 5	Athetis dissimilis	1e-48	0.69	AND82447.1	9	1.87	10	1.98	8.73192	3.55926	1.2947	1	FALSE
CSP2	C-29915.0	411	chemosensory protein	Helicoverpa armigera	9e-62	0.84	AIW65101.1	0.71	1.18	0	0.19	8.7561	0.947072	3.2087	1	FALSE
CSP3	C-1912.55971	357	chemosensory protein 19	Spodoptera exigua	7e-17	0.38	AKT26493.1	13.52	27.35	3.29	8.11	172.56	54.4427	1.6643	1	FALSE
CSP4	C-1912.19400	393	chemosensory protein	Chilo suppressalis	4e-26	0.42	AHC05672.1	0.72	172.35	0.63	0.77	582.033	5.22437	6.7997	1	FALSE
CSP5	C-1912.45558	366	chemosensory protein 6	Athetis dissimilis	3e-43	0.62	AND82448.1	466.56	882.84	258.14	284.55	6429.66	2933.72	1.132	1	FALSE
CSP6	C-1912.47748	366	Chemosensory protein	Operophtera brumata	5e-68	0.79	KOB75936.1	21.38	44.39	4.7	9.6	238.578	58.491	2.0282	0.90256	FALSE
CSP7	C-1912.29527	372	chemosensory protein 8 precursor	Bombyx mori	1e-54	0.64	NP_001037067.1	8.89	61.95	1.95	5.53	559.365	66.0521	3.0821	1	FALSE
CSP8	C-1912.45695	369	CSP6	Helicoverpa armigera	5e-57	0.66	AEX07267.1	287.19	209.17	603.45	563.33	9337.71	25237.7	-1.4344	0.051347	FALSE
CSP9	C-17529.0	372	chemosensory protein 16	Spodoptera exigua	5e-56	0.68	AKT26491.1	1.8	3.75	0.66	1.72	17.5364	8.53913	1.0382	1	FALSE
CSP10	C-27522.0	375	chemosensory protein 12	Spodoptera exigua	9e-47	0.62	AKT26488.1	0.7	0.67	0.25	1.88	2.75554	4.85762	-0.81791	1	FALSE
CSP11	C-1912.43911	378	chemosensory protein CSP1	Spodoptera exigua	4e-52	0.6	ABM67688.1	236.85	165.95	41.82	145.98	4330.05	2311.28	0.90569	1	FALSE
CSP12	C-1912.28402	387	chemosensory protein	Eogystia hippophaecolus	2e-60	0.65	AOG12900.1	22.42	13.77	6.3	12.87	137.831	83.8794	0.71651	1	FALSE
CSP13	C-1912.42679	387	chemosensory protein 4	Ostrinia furnacalis	1e-66	0.76	BAV56808.1	3585.4	3526.59	2137.43	5536.4	38001.9	46757.2	-0.29912	1	FALSE
CSP14	C-1912.43791	468	chemosensory protein 1	Conogethes punctiferalis	5e-71	0.77	AHX37218.1	2062.58	1723.18	1400.36	2770.32	25912.5	32669.2	-0.33428	1	FALSE
CSP15	C-1912.45410	372	chemosensory protein 8	Athetis dissimilis	2e-53	0.63	AND82450.1	285.18	392.35	175.26	163.81	7577.97	4328.68	0.80788	0.96309	FALSE
CSP16	C-1912.59135	381	chemosensory protein 1	Delia antiqua	6e-34	0.46	BAI82449.1	294.45	529.83	221.27	601.73	2613	2942.1	-0.17114	1	FALSE
CSP17	C-1912.44893	366	CSP12	Spodoptera litura	1e-62	0.77	ALJ30223.1	9280.4	9295.62	3860.35	7471.63	63564.8	44223.4	0.52342	1	FALSE
CSP18	C-1912.14585	372	Chemosensory protein 15	Operophtera brumata	1e-57	0.69	KOB75937.1	1.49	10.61	0.32	1.06	19.9475	2.48993	3.002	1	FALSE
CSP19	C-9043.0	387	CSP2	Spodoptera litura	7e-53	0.62	ALJ30213.1	0	0	0	0	7.8255	7.13399	0.13347	1	FALSE
CSP20	C-17684.0	324	chemosensory protein 1	Cnaphalocrocis medinalis	6e-11	0.31	AGI37361.1	0	0	0	0	0	0	NA	NA	NA
CSP21	C-28431.0	387	putative chemosensory protein CSP2	Spodoptera litura	4e-52	0.58	ALJ30213.1	11.37	18.74	1.99	0	47.0134	3.57474	3.7172	0.021558	TRUE
CSP22	C-7188.0	193	chemosensory protein	Cnaphalocrocis medinalis	7e-19	0.6	AIX97840.1	2.88	13.28	0	0	6.02475	0	Inf	1	FALSE
CSP23	C-34896.0	297	chemosensory protein 24	Cnaphalocrocis medinalis	2e-38	0.68	ALT31606.1	7.24	10.28	2.43	0	7.37229	1.19158	2.6292	1	FALSE
CSP24	C-3499.0	390	chemosensory protein 6	Agrotis ipsilon	4e-71	0.78	AGR39576.1	2.88	11.38	0.52	0	28.7036	1.19158	4.5903	0.98081	FALSE
CSP25	C-25132.0	375	chemosensory protein 8 precursor	Bombyx mori	3e-64	0.74	NP_001037067.1	5.48	8.62	0.36	0	82.0016	2.38316	5.1047	2.3537e-05	TRUE
CSP26	C-730.0	322	chemosensory protein	Dendrolimus kikuchii	2e-39	0.66	AII01035.1	0	8.07	0	0	3.25712	0	Inf	1	FALSE
CSP27	C-9177.0	387	chemosensory protein	Eogystia hippophaecolus	4e-66	0.81	AOG12899.1	0.27	0.68	0.38	1.56	7.84968	17.3073	-1.1407	1	FALSE
CSP28	C-30976.0	321	chemosensory protein 5	Spodoptera exigua	1e-07	0.28	AKT26482.1	0.85	1.01	0.69	0.38	4.13935	2.73444	0.59816	1	FALSE
CSP29	C-7188.1	216	CSP5	Helicoverpa armigera	6e-26	0.65	AEB54579.1	56.96	150.61	0	0	18.9686	0	Inf	0.52222	FALSE
CSP30	C-9060.0	378	chemosensory protein	Eogystia hippophaecolus	3e-49	0.59	AOG12895.1	0.64	1.23	0	0.38	4.15144	0.947072	2.1321	1	FALSE
Odorant binding proteins (OBPs)
OBP1	C-1912.45561	483	General odorant-binding protein 2	Operophtera brumata	1e-95	0.85	KOB67878.1	6546.48	4313.34	4496.97	5046.27	140251	141783	-0.015665	1	FALSE
OBP2	C-1912.45982	492	pheromone binding protein 2	Ascotis selenaria cretacea	8e-87	0.76	BAF64703.1	4388.39	3038.08	34790.9	37751.9	48466.9	544567	-3.49	4.1467e-12	TRUE
OBP3	C-1912.43910	528	pheromone binding protein	Ascotis selenaria cretacea	5e-94	0.78	BAF63878.1	3259.66	2233.15	29166.5	27435.3	25523.1	302876	-3.5689	1.7655e-12	TRUE
OBP4	C-1912.11452	507	odorant-binding protein 11	Cnaphalocrocis medinalis	2e-69	0.7	ALT31641.1	0	67.24	0.44	0	163.786	1.19158	7.1028	1	FALSE
OBP5	C-1912.44143	570	odorant binding protein	Dendrolimus kikuchii	1e-59	0.48	AII01008.1	149.06	101.77	79.01	91.46	969.585	758.192	0.35481	1	FALSE
OBP6	C-1912.44075	597	odorant binding protein 7	Ostrinia furnacalis	9e-37	0.42	BAV56794.1	1334.5	1077.5	791.27	782.3	15754.6	11804.4	0.41645	1	FALSE
OBP7	C-1912.16264	495	odorant binding protein 16	Spodoptera litura	5e-32	0.4	ALD65890.1	21.16	114.42	13.65	14.36	396.739	91.6865	2.1134	1	FALSE
OBP8	C-893.0	417	Odorant binding protein	Operophtera brumata	1e-15	0.34	KOB71255.1	1.04	1.71	0	0	21.4039	0	Inf	1	FALSE
OBP9	C-1912.45080	429	odorant binding protein 2	Ostrinia furnacalis	2e-63	0.73	BAV56789.1	329.57	238.09	2553.23	2539.26	2329.94	24049.2	-3.3676	3.2688e-11	TRUE
OBP10	C-1912.45696	537	odorant binding protein 4	Athetis dissimilis	3e-73	0.79	ALZ45420.1	239.71	158.68	252.49	249.98	4247.4	6166.32	-0.53783	1	FALSE
OBP11	C-1912.56929	450	OBP8	Helicoverpa armigera	3e-74	0.79	AEB54589.1	258.35	175.05	319.69	370.16	1835.3	910.972	1.0105	1	FALSE
OBP12	C-1912.45028	471	odorant binding protein 5	Argyresthia conjugella	3e-72	0.68	AFD34173.1	1483.16	1035.5	9589.51	9995.85	57994.4	518527	-3.1604	4.5413e-10	TRUE
OBP13	C-1912.45345	414	odorant binding protein	Dendrolimus kikuchii	2e-56	0.63	AII01007.1	1475.21	1028.85	986.63	823.25	5918.69	4934.66	0.26233	1	FALSE
OBP14	C-1912.43860	402	antennal binding protein	Conogethes punctiferalis	4e-78	0.86	AMY16434.1	10631.1	6087.81	3867.63	4952.74	104181	63324.5	0.71825	1	FALSE
OBP15	C-12034.0	462	odorant binding protein 13	Ostrinia furnacalis	3e-70	0.68	BAV56800.1	0.35	0.48	0.57	0.63	6.44168	9.97521	-0.63091	1	FALSE
OBP16	C-1912.43743	417	OBPABPX	Sesamia inferens	8e-52	0.66	AGS36754.1	1185.38	704.52	1089.83	940.91	14910.5	18479.7	-0.30961	1	FALSE
OBP17	C-1912.42236	339	OBP3	Helicoverpa armigera	9e-29	0.47	AEB54582.1	1.3	2.89	3.42	2.96	0	23.2358	#NAME?	1	FALSE
OBP18	C-1912.42228	462	odorant-binding protein 31	Helicoverpa armigera	2e-41	0.52	ASA40067.1	276.65	238.71	149.59	138.9	6683.93	4294.15	0.63832	1	FALSE
OBP19	C-1912.53069	456	SexiOBP11	Spodoptera exigua	4e-68	0.66	AGP03457.1	122.19	98.43	136.43	138.14	710.106	1016.45	-0.51743	1	FALSE
OBP20	C-1912.13154	471	odorant-binding protein 25	Chilo suppressalis	4e-37	0.45	ANC68513.1	4.48	7.12	0.7	1.29	87.0352	15.5354	2.486	0.065843	FALSE
OBP21	C-1912.35255	441	odorant binding protein	Dendrolimus houi	5e-43	0.51	AII00976.1	70.84	152.53	31.49	30.35	874.65	274.266	1.6731	1	FALSE
OBP22	C-1912.35256	387	odorant-binding protein	Helicoverpa armigera	9e-65	0.73	AEX07279.1	2.62	2.92	0.4	0.66	3.68614	1.54286	1.2565	1	FALSE
OBP23	C-1912.56926	474	SexiOBP14	Operophtera brumata	6e-39	0.58	KOB68379.1	12.54	14.03	8.28	3.12	150.352	82.4309	0.86709	1	FALSE
OBP24	C-1912.48287	555	odorant binding protein 24	Spodoptera exigua	6e-125	0.92	AKT26501.1	58.41	43.37	26.35	41.43	2059.21	1573.31	0.38829	1	FALSE
OBP25	C-1912.45117	513	pheromone binding protein	Synanthedon exitiosa	2e-73	0.63	AAF06142.1	301.09	301.47	4186.65	3500.79	5684.64	83129.4	-3.8702	2.27e-14	TRUE
OBP26	C-32262.0	621	Odorant-binding protein 2	Operophtera brumata	4e-95	0.65	KOB75615.1	0	0	0	0	0.45321	0.473536	-0.063295	1	FALSE
OBP27	C-1912.9799	466	odorant-binding protein 21	Chilo suppressalis	6e-54	0.78	AIL54057.1	1.18	0.56	0.64	1.31	2.74345	3.55926	-0.37559	1	FALSE
OBP28	C-9494.0	438	odorant-binding protein 4	Chilo suppressalis	1e-73	0.74	AGK24580.1	0.16	0.45	0.34	0.28	11.4754	0.595789	4.2676	1	FALSE
OBP29	C-1912.45132	501	general odorant binding protein 1	Conopomorpha sinensis	3e-81	0.7	AHY86493.1	5778.7	3227.79	3128.64	2815.66	102860	78315.6	0.39331	1	FALSE
OBP30	C-1912.30023	996	odorant binding protein 9	Spodoptera litura	6e-79	0.69	ALD65883.1	160.61	121.45	168.44	128.35	2136.1	2586.47	-0.27601	1	FALSE
OBP31	C-1912.54410	579	odorant-binding protein 7 precursor	Bombyx mori	8e-35	0.54	CAS90131.1	1021.78	729.05	1417.44	1331.58	7314.22	13219.2	-0.85386	0.87094	FALSE
OBP32	C-1912.52588	528	odorant binding protein	Eogystia hippophaecolus	2e-14	0.24	AOG12871.1	144.85	101	102.1	156.92	807.505	977.076	-0.275	1	FALSE
OBP33	C-1912.69235	438	odorant-binding protein 31	Helicoverpa armigera	2e-31	0.41	ASA40067.1	0.89	32.47	0.47	0.95	255.282	12.2206	4.3847	1	FALSE
OBP34	C-14684.0	459	odorant binding protein	Dendrolimus houi	1e-34	0.43	AII00968.1	2.37	8.33	0.26	0	21.7483	0.595789	5.19	0.78682	FALSE
OBP35	C-2817.0	450	odorant binding protein	Dendrolimus kikuchii	1e-47	0.49	AII01008.1	0.58	0	3.65	2.04	3.22084	0	Inf	1	FALSE
OBP36	C-1912.43158	759	odorant binding protein 10	Ostrinia furnacalis	3e-101	0.6	BAV56797.1	0.57	0	0.14	0.19	5.43852	3.68151	0.56292	1	FALSE
OBP37	C-22486.0	428	odorant binding protein	Eogystia hippophaecolus	8e-11	0.26	AOG12871.1	0.44	1.62	0	0.39	2.31442	0.473536	2.2891	1	FALSE
OBP38	C-1912.66534	423	odorant binding protein	Dendrolimus kikuchii	2e-52	0.63	AII01001.1	4.75	4.02	1.86	4.21	44.0523	34.401	0.35677	1	FALSE
OBP39	C-35365.0	543	odorant-binding protein 5	Chilo suppressalis	4e-16	0.41	AGK24581.1	0.38	0.4	0.41	1.32	2.75554	7.4698	-1.4387	1	FALSE
OBP40	C-1912.45508	444	odorant binding protein 19	Spodoptera exigua	3e-09	0.28	AKT26497.1	0.91	0.52	0.4	0.32	3.66196	2.13865	0.77591	1	FALSE
Odorant receptors (ORs)
ORco	C-1912.44458	1422	odorant receptor 2	Conogethes punctiferalis	0	0.85	ARO76408.1	72.71	45.48	42.06	33.9	1990.11	1473.65	0.43345	1	FALSE
OR1	C-30572.0	1314	candidate olfactory receptor	Bombyx mori	3e-85	0.4	NP_001091791.1	0.56	0.36	0.61	0.5	2.29024	3.20798	-0.48617	1	FALSE
OR2	C-1912.64622	1173	odorant receptor	Dendrolimus kikuchii	1e-161	0.59	AII01092.1	7.25	7.24	2.6	2.46	77.6566	22.8535	1.7647	0.32657	FALSE
OR3	C-1912.17353	1206	odorant receptor 4-like	Helicoverpa armigera	0	0.78	XP_021200716.1	6	2.41	1.23	2.36	22.3887	13.8703	0.69077	1	FALSE
OR4	C-28396.1	1176	odorant receptor	Eogystia hippophaecolus	3e-94	0.39	AOG12923.1	2.8	1.97	3.6	3.51	18.6121	32.8133	-0.81804	1	FALSE
OR5	C-1912.62182	1281	odorant receptor 35	Conogethes punctiferalis	0	0.77	ARO76440.1	2.76	1.96	1.06	1.98	22.9144	19.3237	0.24589	1	FALSE
OR6	C-1912.54984	1212	Olfactory receptor 26	Manduca sexta	4e-121	0.47	CUQ99408.1	39.51	34.9	43.44	40.04	238.233	192.768	0.30551	1	FALSE
OR7	C-1912.24575	1347	odorant receptor	Helicoverpa armigera	0	0.74	AIG51888.1	2.33	1.7	0.75	1.26	44.004	25.1593	0.80654	1	FALSE
OR8	C-1912.9313	1197	odorant receptor	Helicoverpa armigera	0	0.74	AIG51879.1	2.36	1.14	0.99	1.25	16.7688	0	Inf	1	FALSE
OR9	C-1912.3377	1305	odorant receptor	Helicoverpa armigera	7e-164	0.54	AIG51891.1	9.74	6.07	5.64	4.52	13.7414	5.94242	1.2094	1	FALSE
OR10	C-1912.58365	1332	odorant receptor 4	Bombyx mori	0	0.59	XP_021205480.1	5.42	4.32	1.54	2.39	7.32392	0.947072	2.9511	1	FALSE
OR11	C-1912.11912	1200	odorant receptor 30	Athetis dissimilis	4e-104	0.39	ALM26219.1	3.22	1.19	1.7	0.65	2.71926	2.36768	0.19974	1	FALSE
OR12	C-1912.34213	1173	Olfactory receptor 35	Manduca sexta	0	0.67	CUQ99415.1	8.76	9.37	9.89	10.84	131.934	182.273	-0.46629	1	FALSE
OR13	C-1912.49770	1176	odorant receptor	Helicoverpa armigera	1e-123	0.6	AIG51882.1	29.42	24.52	26.19	20.62	45.7684	27.6957	0.72469	1	FALSE
OR14	C-1912.9536	1191	Olfactory receptor 34	Manduca sexta	7e-152	0.57	CUQ99414.1	2.65	3.48	1.98	3.27	20.5637	17.4605	0.23601	1	FALSE
OR15	C-31662.1	1206	olfactory receptor 27	Heliconius melpomene rosina	0	0.66	AQQ73507.1	5.1	3.23	8.52	6.08	26.5764	24.579	0.11272	1	FALSE
OR16	C-1912.40886	1332	putative odorant receptor 85e	Helicoverpa armigera	0	0.69	XP_021183770.1	8.85	5.87	8.97	9.2	66.9305	79.0233	-0.23961	1	FALSE
OR17	C-1912.24323	1221	odorant receptor	Dendrolimus kikuchii	4e-142	0.51	AII01104.1	9.36	12.04	7.9	11.46	105.194	133.452	-0.34328	1	FALSE
OR18	C-1912.42809	1251	Odorant receptor 50	Operophtera brumata	3e-159	0.53	KOB74670.1	14.27	6.94	4.96	7.08	59.0929	18.0253	1.713	0.78022	FALSE
OR19	C-30935.0	1173	odorant receptor	Eogystia hippophaecolus	0	0.7	AOG12907.1	6.05	9.73	9.19	6.26	3.17247	23.9832	-2.9183	0.618	FALSE
OR20	C-31126.0	1182	odorant receptor 20	Athetis dissimilis	0	0.62	ALM26209.1	3.61	2.16	1.07	0.58	16.4486	0	Inf	0.21763	FALSE
OR21	C-13419.1	1248	odorant receptor	Dendrolimus houi	0	0.63	AII01072.1	3.17	2.14	2.98	3.08	24.558	1.78737	3.7803	1	FALSE
OR22	C-1912.22988	1242	odorant receptor 40	Athetis dissimilis	1e-127	0.47	ALM26230.1	12.83	12.5	17.08	12.59	145.717	96.8196	0.5898	1	FALSE
OR23	C-1912.26358	1173	Olfactory receptor 34	Manduca sexta	5e-165	0.57	CUQ99414.1	4.45	1.6	2.66	7.75	33.0906	15.9176	1.0558	1	FALSE
OR24	C-1912.7826	1290	olfactory receptor 40	Cnaphalocrocis medinalis	2e-104	0.4	ANZ03153.1	0.74	1.03	56.23	35.07	0	18.8966	#NAME?	0.04502	TRUE
OR25	C-18580.0	1227	odorant receptor 51	Manduca sexta	2e-81	0.34	AFL70814.1	12.92	8.82	9.22	5.66	18.2614	14.1457	0.36843	1	FALSE
OR26	C-1912.5757	1302	odorant receptor 7	Athetis dissimilis	0	0.69	ALM26195.1	17.05	19.97	14.36	15.53	3.66196	0	Inf	1	FALSE
OR27	C-1912.68073	1206	odorant receptor	Helicoverpa armigera	0	0.76	AIG51887.1	9.43	6.85	5.95	5.54	16.3518	11.3649	0.52487	1	FALSE
OR28	C-1912.67305	1290	olfactory receptor 6	Bombyx mori	1e-92	0.38	NP_001036928.1	8	6.98	242.21	201.32	0	223.334	#NAME?	1.5432e-18	TRUE
OR29	C-1912.57401	1176	Olfactory receptor 34	Manduca sexta	6e-147	0.54	CUQ99414.1	8.23	5.3	4.65	3.28	0	0	NA	NA	NA
OR30	C-25240.1	1179	odorant receptor	Dendrolimus kikuchii	0	0.71	AII01084.1	13.33	10.25	8.37	8.9	58.1623	39.6563	0.55253	1	FALSE
OR31	C-1912.69710	1281	odorant receptor	Eogystia hippophaecolus	1e-92	0.37	AOG12921.1	0	0	28.19	14.78	0	150.577	#NAME?	6.9375e-14	TRUE
OR32	C-14340.0	1152	Olfactory receptor 24	Manduca sexta	1e-158	0.58	CUQ99406.1	2.1	2.2	0.24	1.71	20.1952	26.5799	-0.39633	1	FALSE
OR33	C-2040.0	1191	odorant receptor	Helicoverpa armigera	4e-129	0.5	AIG51902.1	4.86	1.37	1.57	0.96	11.4754	10.4642	0.13307	1	FALSE
OR34	C-1912.13321	1239	Odorant receptor 50	Operophtera brumata	4e-171	0.55	KOB74670.1	3.85	3.57	1.03	3.04	37.6348	16.1002	1.225	1	FALSE
OR35	C-3795.0	1188	Olfactory receptor 23	Manduca sexta	4e-170	0.61	CUQ99405.1	1.66	1.02	1.02	0.74	21.0653	12.2361	0.78372	1	FALSE
OR36	C-1912.11788	1197	Olfactory receptor 29	Manduca sexta	0	0.7	CUQ99410.1	13.91	13.46	11.86	7.67	33.9729	15.1238	1.1676	1	FALSE
OR37	C-1912.23583	1269	olfactory receptor 40	Cnaphalocrocis medinalis	1e-104	0.4	ANZ03153.1	21.08	17.2	412.13	389.03	435.761	10435.3	-4.5818	6.7219e-19	TRUE
OR38	C-29805.0	1170	odorant receptor 15	Conogethes punctiferalis	4e-141	0.54	ARO76421.1	1.66	5.01	0.54	0.82	16.1284	8.43235	0.9356	1	FALSE
OR39	C-1912.808	1185	odorant receptor	Helicoverpa armigera	0	0.64	AIG51875.1	4.42	1.5	15.78	4.37	3.62568	0	Inf	1	FALSE
OR40	C-35965.0	1242	odorant receptor	Dendrolimus houi	0	0.62	AII01072.1	2.97	2.32	4.79	3.19	0	0	NA	NA	NA
OR41	C-1912.9008	1236	olfactory receptor 27	Helicoverpa armigera	8e-146	0.53	ARF06962.1	1.05	0.78	1.23	0.77	13.7535	17.3537	-0.33545	1	FALSE
OR42	C-1912.28870	1173	Olfactory receptor 34	Manduca sexta	7e-162	0.57	CUQ99414.1	5.68	6.41	4.06	5.23	4.12726	3.91054	0.077816	1	FALSE
OR43	C-1912.11398	1113	odorant receptor 33	Conogethes punctiferalis	0	0.74	ARO76438.1	12.15	11.45	15.5	11.24	162.468	207.907	-0.35579	1	FALSE
OR44	C-1912.8162	1293	olfactory receptor 40	Cnaphalocrocis medinalis	5e-98	0.38	ANZ03153.1	0	0.06	1.13	3.23	0	38.1893	#NAME?	0.029707	TRUE
OR45	C-1912.1901	453	Olfactory receptor 10	Manduca sexta	1e-47	0.54	CUQ99394.1	3	0.93	0.72	0.89	7.8255	15.4596	-0.98225	1	FALSE
OR46	C-9847.0	473	Olfactory receptor 17	Manduca sexta	3e-41	0.5	CUQ99400.1	0.32	0.15	0.53	0.14	1.84912	0.595789	1.634	1	FALSE
OR47	C-34004.0	282	Odorant receptor	Operophtera brumata	1e-21	0.57	KOB72079.1	0.22	0.63	0.24	0	5.48689	10.7242	-0.96681	1	FALSE
OR48	C-1912.8878	530	odorant receptor	Helicoverpa armigera	4e-42	0.6	AIG51901.1	0.61	1.19	1.27	2.61	11.0705	26.9312	-1.2826	1	FALSE
OR49	C-25474.0	692	olfactory receptor	Bombyx mori	2e-28	0.55	BAH66323.1	2.93	0.65	0	1.29	2.27814	0.947072	1.2663	1	FALSE
OR50	C-1912.10347	369	odorant receptor	Dendrolimus houi	6e-25	0.53	AII01059.1	2.63	6.25	12.7	9.45	12.9317	69.6733	-2.4297	0.09461	FALSE
OR51	C-18085.0	933	putative odorant receptor OR48	Athetis lepigone	2e-133	0.69	AOE48053.1	0.99	0.41	0.31	0.12	0	0.473536	#NAME?	1	FALSE
OR52	C-1912.60817	355	olfactory receptor 20	Bombyx mori	2e-43	0.57	NP_001166605.1	1.75	1.57	0.56	0.34	21.6153	10.5865	1.0298	1	FALSE
OR53	C-1912.7826	724	putative odorant receptor 92a	Helicoverpa armigera	4e-100	0.63	XP_021182326.1	0	0	2.41	1.51	0	18.8966	#NAME?	0.10052	FALSE
OR54	C-1912.8293	250	odorant receptor 48	Conogethes punctiferalis	6e-26	0.66	ARO76453.1	0.51	0.13	0.31	0.32	6.38122	7.36302	-0.20647	1	FALSE
OR55	C-1644.0	606	Olfactory receptor 29	Operophtera brumata	1e-110	0.81	KOB71190.1	0.51	0.13	0.31	0.32	0	0	NA	NA	NA
OR56	C-31625.0	726	olfactory receptor	Bombyx mori	1e-33	0.66	BAH66328.1	1.37	0.75	0	0	5.03368	0	Inf	1	FALSE
OR57	C-1912.23152	676	olfactory receptor	Bombyx mori	2e-18	0.58	BAH66344.1	0	0	0	0	0	0	NA	NA	NA
OR58	C-1912.17425	801	olfactory receptor	Bombyx mori	1e-18	0.54	BAH66344.1	1.94	1.48	1.76	1.54	24.7636	27.6802	-0.16064	1	FALSE
Ionotropic receptors (IRs)
IR1	C-8508.0	823	Ionotropic glutamate receptor	Operophtera brumata	3e-138	0.96	KOB69748.1	0.09	0.26	1.44	0.89	3.69823	27.6957	-2.9048	0.51026	FALSE
IR2	C-25850.0	1866	ionotropic receptor 1	Conogethes punctiferalis	0	0.79	ARO76464.1	1.94	2.12	0.73	0.83	26.0869	16.238	0.68396	1	FALSE
IR3	C-1912.28670	1812	ionotropic receptor	Ostrinia furnacalis	0	0.47	BAR64801.1	12.64	11.49	19.29	17	32.7221	70.1623	-1.1004	1	FALSE
IR4	C-1912.6973	1608	ionotropic receptor	Ostrinia furnacalis	2e-174	0.5	BAR64803.1	3.14	3.09	7.79	5.51	10.9738	26.2906	-1.2605	1	FALSE
IR5	C-1912.1688	1842	ionotropic receptor	Ostrinia furnacalis	0	0.59	BAR64805.1	4.21	2.92	4.53	4.85	39.5081	78.6256	-0.99285	1	FALSE
IR6	C-1912.10582	1377	ionotropic receptor	Dendrolimus houi	8e-163	0.5	AII01117.1	1.55	1.14	1.16	1.55	1.35963	4.2773	-1.6535	1	FALSE
IR7	C-11902.0	1172	ionotropic receptor 1	Heliconius melpomene rosina	7e-113	0.51	AMM70636.1	2.04	1.96	0.54	1.06	11.5237	7.11852	0.69496	1	FALSE
IR8	C-1912.49257	2556	ionotropic receptor	Ostrinia furnacalis	0	0.72	BAR64797.1	12.66	15.51	7.14	10.54	246.114	310.51	-0.33531	1	FALSE
IR9	C-1912.25628	1893	ionotropic receptor	Ostrinia furnacalis	0	0.71	BAR64808.1	2.87	1.6	1.86	0.13	54.5729	31.5768	0.78932	1	FALSE
IR10	C-1912.60776	2706	ionotropic receptor	Ostrinia furnacalis	0	0.86	BAR64796.1	38.71	38.21	25.37	25.44	12.0011	19.1256	-0.67234	1	FALSE
IR11	C-1912.61944	1497	ionotropic receptor	Eogystia hippophaecolus	0	0.56	AOG12849.1	3.31	4.44	1.95	2.21	14.6357	27.0535	-0.88632	1	FALSE
IR12	C-15105.1	1374	ionotropic receptor 3	Conogethes punctiferalis	0	0.74	ARO76466.1	2.37	2.65	1.55	1.23	2.74345	0.473536	2.5344	1	FALSE
IR13	C-1912.7511	1818	ionotropic receptor IR64a	Cnaphalocrocis medinalis	0	0.46	APY22699.1	3.61	4.47	2.05	4.18	20.2556	17.6895	0.19543	1	FALSE
IR14	C-35589.0	2121	ionotropic receptor	Ostrinia furnacalis	0	0.78	BAR64799.1	2.24	1.13	0.35	0.48	14.6357	4.15505	1.8166	1	FALSE
IR15	C-1912.68152	1950	ionotropic receptor 1	Conogethes punctiferalis	0	0.78	ARO76464.1	0.84	1.21	0.72	0.46	33.1269	23.2961	0.50791	1	FALSE
IR16	C-1912.68350	2637	ionotropic receptor 93a	Helicoverpa armigera	0	0.73	XP_021190111.1	13.84	12.11	8.67	7.31	67.3232	36.9358	0.86608	1	FALSE
IR17	C-27757.0	780	putative ionotropic receptor IR3	Cydia pomonella	3e-67	0.44	AFC91767.2	1.13	0.97	0	0.34	7.80131	1.42061	2.4572	1	FALSE
IR18	C-33755.0	1977	Ionotropic receptor	Operophtera brumata	0	0.59	KOB72397.1	1.23	1.3	0.54	0.35	20.6847	5.2089	1.9895	1	FALSE
IR19	C-7442.0	1116	ionotropic receptor Ostrinia furnacalis	Ostrinia furnacalis	0	0.85	BAR64807.1	18.57	22.48	12.47	5.16	14.2551	7.10304	1.005	1	FALSE
IR20	C-29548.0	636	putative ionotropic receptor IR1.2	Athetis lepigone	1e-74	0.64	AOE48004.1	1.98	3.79	1.22	1.5	13.3849	9.13492	0.55115	1	FALSE
IR21	C-1912.52770	2769	ionotropic receptor 25a	Conogethes punctiferalis	0	0.92	ARO76463.1	37.6	31.9	24.87	25.84	1533.81	1284.21	0.25624	1	FALSE
IR22	C-27900.1	1755	Ionotropic receptor	Operophtera brumata	0	0.51	KOB72673.1	4.85	2.81	1.17	1.6	53.6302	28.7186	0.90106	1	FALSE
IR23	C-6663.0	1062	putative ionotropic receptor IR1	Athetis lepigone	5e-96	0.62	AOE47994.	20.1	17.29	11.17	9.13	20.4733	36.0058	-0.81448	1	FALSE
IR24	C-1912.42928	1629	glutamate receptor ionotropic, delta-2 isoform X1	Bombyx mori	0	0.66	XP_004927780.1	52.38	53.2	41.12	48.04	5363.38	5185.24	0.048731	1	FALSE
