# Supplementary material for: Chemosensory Gene Families in Ectropis grisescens and Candidates for Detection of Type-II Sex Pheromones
Source: Front Physiol. 2017 Nov 21;8:953. doi: 10.3389/fphys.2017.00953 (PMC5702326; doi:10.3389/fphys.2017.00953)
Supplement: File S2 — Primers used in qPCR and Vector construction. [file DataSheet2.XLSX]

## Sheet: Sheet1
Gene name	Forward primer	Revese primer
Chemosensory proteins (CSPs)
CSP1	GCTATGGGAAGACGATTGAGAA	TTTGCACGTAGGCGAGAG
CSP2	GGTGCTTGTCCACAATGTTC	CCAGCGTATTGGCGTACTAT
CSP3	CGCCTACACCTCTGATGC	GTTGTGCTTCTGCTCTGGA
CSP4	CTCAGACCGTTGCTCCAG	TGTTTCATCGCATCGTGATTTG
CSP5	AAGTAAAGTGCGACGAGAAGT	CCAAGTTGCCGAAGTATTTGTT
CSP6	CAACAATGACCGTTTGCTGAA	GGCGTGCTTCTGCTGTAT
CSP7	ACTACGCCAAGTGCTTCC	CGAGTTCCTGCCAGAGTTC
CSP8	ATAATGCTGAGTTACACGAAATGC	CCAAGCCTCGGGATGTTT
CSP9	GGTGTGCTACGACGAAATCTA	TCTTCTGAATCGGCGAACATT
CSP10	GTTGGTCTCTAATAGCCGTCTG	CTTCGCACACCTCGTCTC
CSP11	CACTGCTGATGGCAAGGA	TTGATGAGATGGCGGAAGAC
CSP12	AATACACCGACCGCTATGAC	TTGATGAGATGCCCGATGAC
CSP13	GACGCCTTAGAGCACGAAT	TTAACGCCTAGTTCCTTCCAC
CSP14	AAGAACACCTTCAAGATGCCATT	AGTCAGCTCACGCCAGAT
CSP15	CGCACATCCAAGACGGTAT	CCAGTAGTCCTTCTCGTTGTC
CSP16	CATGGTTACTACTTATGCCTCTCA	ACCTTTCTGATTGCCGTCAT
CSP17	ATCCTCGGCTCCTGAACT	GCTAATTGCTTTCCCATTTGCT
CSP18	ACAGTAGTGGCACAGGAGA	GACTTCTGGGAGGACTTGTTT
CSP19	GAGACCACTACACCGACAAAT	GCCTCCTTGATGTGACTCTTAA
CSP20	GCATTGTAACTTTAGCCGTCATAG	CGCACTTCTCCTCCAAATACT
CSP21	TGTGGACGAGATCATAAGTAACG	GCTTCCTGTATGTGGCTCTT
CSP22	GTCACATCAAGGAGGCTCTC	TGTATTTGTTGTCAGGGTCGTAT
CSP23	ATCTGCTGGTGCTTGCTT	ATTTGCTTTCAGTTCCTTTCCTTC
CSP24	AACTTCTACTGGTGATTGCTCTC	ATAAGACGTTCGGATTCGAGTATT
CSP25	CTACAGCACGCAGTATGACA	TTGGTCTTCACAGCATCAGG
CSP26	GCTGTTCTGGCTATGGCA	GCATGGCGTCTTGAATGTG
CSP27	GCCTACTACAAGTGCGTCAT	GTTCGCTCTTGGCTCTGAT
CSP28	AATGATAGAAGACGAAGGATGGTT	GAACAACTGCTGCACGATG
CSP29	TGGTGAATGACCGCCTTC	GCCTCCTTGATGTGACTCTTAA
CSP30	CGGCTGCTGAAGGCTTAT	CCTCTCCTCGTGGTTGATG
Odorant binding proteins (OBPs)
OBP1	GACAGCCGAGGTGATGAG	GCCAGAAGTGTTGGAACTCT
OBP2	GAACTCTTGGATGAAGGTCTGAA	CTGAGGTCGTGGATCTTGAG
OBP3	ACGATGATACACGATTGCGA	TAGACGGAGCCCACTTCA
OBP4	CAGTGGGCAGAGAAGCATAA	CAAGTGAAGACATCATAAGCAGTG
OBP5	TGAGAGTGCTCGTGATATTCG	TTATCCTTGTCGCAGGTTGAA
OBP6	GTAGAGGCACGCCATCAG	GTGTGGAGGACCTTGTTCTT
OBP7	AGCCTCCATCCGACGATA	ATCTTCTGCCATCTTCTTCTTGT
OBP8	TGAAATAGTGAGAACAGCCATCA	ATGCGAATAATGTCTGGAACTCT
OBP9	CGATGACCAAAGAGCAATTAAGAA	CGCCGACTCGTAACTCAG
OBP10	CGATGACGAGACAGCAACT	CCACATAACACATGACTCTACGA
OBP11	GAGCACGGGCAAAATGATG	GCAGCCTCGTAGTTCAGTT
OBP12	TCATCGCTGTGGCATACTG	TTCGCAATTCGTTATATCCTCCT
OBP13	GGCAGGAATCATTAGTCCAGAT	AATACTTCATAGGCGGTGTCAG
OBP14	ATGACGAAGGATGGCAAGTT	GCTGTCTGCTGAGGAGTG
OBP15	ATCGGCTTGTAAGAACTGTGT	TCCATTGAGCAGCGTGTC
OBP16	GGATTATTAGATGATAAAACCCGAGC	CGTCTTGCCAGCATTTCTG
OBP17	TCCTTGCTTCTATGCGTGTT	TACCGTCTCCTACTGTCTTGT
OBP18	GCCGTCTTCAGCGTGGCTTCAG	CTCCGTGTTCTTTGCCGCACTCTG
OBP19	GGCCCAGAGGCTCCTTGCTTCC	GCCATCGCTAACGGGTTCGGTGTT
OBP20	GCTGCGAGTGTTGTGTTG	TGAAGGCTTGAATGTGATCCA
OBP21	CGAAGGACAAGAGGACTTACAA	GACAGATAGGCTTCAGCAGATT
OBP22	CACGAAAGACCACCCTGTAG	GTCATAACGCCTTCCATCCTAT
OBP23	TGGGTTGAGACAGAGTTTAGC	TCAAGAGATATGCTCGTTCACAA
OBP24	TTCATTGAGCGATAGTGCGATA	TCTTGGCATAATGTGATGACTCT
OBP25	GGTGGATGCGGACTCAAA	CTTGGTGGAGAGGCAGTG
OBP26	GTGGCGTGCATTTACAAGAG	ACTGGCATACATTTGGTGACT
OBP27	ACGCTGTGTATGCTTACTCC	TCGTTCTCTTGGACCTGTTATTAG
OBP28	AAGGAAGCGTACAGCAATCA	CAAGCGGACTCTGGACATT
OBP29	AGGACGTGATGGAGGAGTT	CGGTGAGCAGGTTGAAGT
OBP30	AAGATGGCGTTCCAGATAGATAC	GACAAGCACATTAGGAGGTTCT
OBP31	GGACGACGGCAAGATAGAC	CCATTTCGCAGTGACATTTCTC
OBP32	AGGACTTCATCTTCTGTTGCTAC	GAGAACCACATCGCCTGAT
OBP33	GGCATACCGTCCGAAGATT	TCTTTACTTTGGCAATGTCATCAG
OBP34	ATGCTTCTACGCTTGCTTCT	GTGAATGAACTTCTTGTGTCCTTC
OBP35	ATCGGTGAGGATGTGATTCG	GACCTTCTTCTTGTCCACTTGA
OBP36	CGCCAAAGAGTCCAATCCT	TGCCGTATCCATCGTAATCG
OBP37	GCATTGATAGTGACGCCATTG	CCACATCGCCGTATTCCTT
OBP38	GTGGCGTGCATTTACAAGAG	ACTGGCATACATTTGGTGACT
OBP39	GTTCAGGATGGATGTGGCTAT	TATGGCGGCAGTTTCTTCTT
OBP40	ATGTGGAGCCATGACTGAAC	CGTCGTCTAAGGTGTCTTCTG
Odorant receptors (ORs)
ORco	ATGTTCTGTTCGTGGCTGAT	GTCTGTAGTATCTGGCATCTTCTC
OR1	GGTCGTGCTGATGATGCT	GCCGTCCAATTCTCCTCTG
OR2	TTGGAACCGATAACTGTGACTC	CATGGTAGCCGTATGCGATAT
OR3	CCTGCGTGTGGATAATGGT	TAATGCTCTTCATCAGTCTGGTC
OR4	GGTGTCCATAGGTGTTCTGATAG	AGAAAGTCCTCAACGCTTCAT
OR5	GACGAACGAAGGAACTCACT	CAACCAGGCAGAGAACCAT
OR6	CCATAGGAATCGCAGCCATAT	ACCATTGAAGTCAAGACCAACT
OR7	TACGATGCCGATGAGAATCTTC	CGACGAGGACTTGATGTTGA
OR8	GGGAGTGAATGGAGTTGGAATC	GTGGCAGATGTGAGTTGATAGG
OR9	CCGTTCAGAGGACTCTCAATC	ACCAGACATATTACCGCAGATG
OR10	CCGTTCCAGCCTGTCTATG	ATCTTGAGAGCGAGCACATC
OR11	GCGATTATTATCCTCTGCTTCAAC	TCCCACAAATACCCACAACTT
OR12	TCAGTGAACCTTACCAGAAGAATC	AGAAACTACAAGCATATCCCAACT
OR13	CGCTGCTACTCCGTCTTC	GCTTCTGATGGTCCTTTACAATTC
OR14	CGAACGGAATAAGGAACTGAGA	CTGGTAAGCGGTGACACATAT
OR15	GGAAGCGGCGAAGAGAAT	AGCACATATCATTAGTGAGCAGAT
OR16	CTTGATATGTACGCCAGTGAGT	AGCAGCATACAGCAGAGTG
OR17	ATCTGTCTCACTGGATTCAATCTT	TTGCCTCTGCCAAATACATCT
OR18	CAAGGAGTGATAGCCGTAGAATT	TTGAAGCGTTCCCAGTTACAT
OR19	CAGCGTTGGATTGATTTGTATGT	CACCAGCAGCAGACGAATA
OR20	TTATCCACATCTACCTGCCTTG	GCCACCATCAGAAGTACCAT
OR21	GTTGCCAGGAGTAAGGTCTAC	GGTGAGAGCACTGTATGAAGTT
OR22	CTTGTACCGCCGTTCCTT	TCTTCGCAGCAAAGTAGTTCT
OR23	ATCATCTGTGCTACTGCTTACC	ACCACTTCAGACGACTCTACT
OR24	CCGAGCAGATGTCATCAACT	ATGCCTAATAAGAGCGTCGTTAT
OR25	CTCGGGAATACTTATCGCCATAT	CCAACAGCATCAACAACATCTT
OR26	CTGTGTATAACTGCCGATGGT	ACGATGTGCTGAGAACTGTC
OR27	GGATGACGCTGAGGCAAT	GATTTGATACGCTGTAACGCATAG
OR28	AGGAGGACTGCTGCTGTA	CTGGTATATCGTCTGCCTGAAT
OR29	TCACCTGGTCTTGCTCCT	CGCTGCCTTACTATATCTTCTTCT
OR30	TCGCTCGTCATCATCTGC	TATCTCGCCGCTCTCTTCT
OR31	ATGCTAAGGGTGTATTTGGTGAT	TTATCCTGTGATGTCTACTTGTCG
OR32	GCGGTTTCATTTGTGTGCTAT	CCAACATTGCTGGTATTAACTCC
OR33	CGAGCGTTGAGACCAGTC	TTCCACATAGCATTCATCAAGTTG
OR34	CTATGGCAGTGGAGTTCAGTT	CGAATATGATGCTTGCGTCAAT
OR35	GCACACTACTTGGATATGAGAGT	GCTTATTGGCTCGCACAAC
OR36	CGTCTCGTTGCCACTCTAAT	AGTTCTCCGCTGCTTCTTC
OR37	TGTCTCGGAGCAATACAAAGTT	GCATCATCAGCACCAGGTA
OR38	CTCGTCACTTTCAGAGGCTATT	AGGCGGTGATTGATAATGGTT
OR39	ACTGATGTCTCGCCTGTTG	GCTTGTAGAGTAATCGCTATGGA
OR40	TCTACTTCTTCAGCCAACCTC	GGAGAACTTGTCCACCAGC
OR41	GCGGTCTGGTGTCTAAGTC	CTGAATGAAGGAGGGCAAGT
OR42	CGAACCAAACAACAGCATCC	AACCATCATCACGAGCAGAG
OR43	GCTCGTATGTATGTGCTCTGT	TCACACTCGTTAGCCACTTG
OR44	TTATGATGCTGAGCTACGTGATT	AGGTTATGTGTCGGTGTTATGT
OR45	TCAAGTCTTGTTGGAGCAATCTA	TCTATGTTCATCAGTTCTGGTCAG
OR46	ACAACGCCACCATGTAATAGT	AGGAATGAGGTTTGGGATGTC
OR47	AGTCGCAATCATGTCTTATCTCA	AAGCGGTTGTGAACTGGAT
OR48	TTTGGTGGAAACGGGATTACA	CACGCCTCTGTCAACTGT
OR49	ACTTGTCACGATGTTAGCAATAGA	CTAGCCGTACAGATGAAGAGTC
OR50	TGGAATCAACATAAGAAGTGGAGA	AGGTCAACGAAATGCAAGGA
OR51	CTACGAAGTTGGTTCAGGACATA	GCAGGCTGACGATCTTGT
OR52	CACGGAATAGGAGCCATCAG	TCGGTAAGAGAAAGTCAGTATGC
OR53	ACAGCCTTGGTGGTTGAC	AGCAGCATTCGTTTAGTTTCTTG
OR54	CGGCGTCTCCTATTGATAGC	ACAGTGTAGAGTGTGTATGATGAC
OR55	CGGTGGCGATGAACAAGA	TGGTTGAGTTGGCAGTTGT
OR56	CCGATAGTGCTGCTTGATGA	GAACCCGAACTGTCTCTCTG
OR57	CGTCGTGTTACCATTCCTGTA	CCCAGATGAGGTGTTTGCT
OR58	CCTGGAGGCTTCAGTATGC	GAGAGGTGGTCCGATTACAAC
Ionotropic receptors (IRs)
IR1	AGCAGAAACGTATGGAGATAGC	TTGTAGTTGTTGTAGAAGGTAGCA
IR2	CCGAGAGCGACAACCTATAC	CATTCCACTTCACAATCAATCCAT
IR3	TCCACAATATCCTTTACAACCCAT	TGCCTCCAATTAGTGCCAAT
IR4	AGAGTTAATCGGCTCATCTACAC	TTCCTTTCTTTCTTGACCTCCTAC
IR5	AGCACAGTACGCAGTTAGAC	CAGGAGCACCACGATGTT
IR6	TTATAAATCCGTGGTTGT	GTACCTGAAGTGTAGATC
IR7	TTCACCTCAGCGGAATAGC	CGTTCCAGCATCAGGTAGTAG
IR8	CCGAGACTGTTGATACCATTGA	TGTGTTCATTATACCGTCCTCTAC
IR9	GGTGATGCTGGTACTGTTCTTA	CGTTCTGATCTGCGAGGAG
IR10	TCGCAATTATCCTGAAGAAGAACT	GCACTACAACAACCTCTCCATA
IR11	GCTCTCGCAGACTCCAAG	ATGCCGTGCTACCATCTTC
IR12	CAATACACTACAAGGGTACAAGGT	CGACGAGCAGCATTCCATA
IR13	AATTCAAACAAACGGAGTCTTGG	GGTGGCGGAATATGAAGGAT
IR14	CAGTGTGAGTGACAAGTTCCT	CGTCGCTTGGTTGTAGTAGAT
IR15	CCGAGAGCGACAACCTATAC	CATTCCACTTCACAATCAATCCAT
IR16	GGTTGTCCTGGTGGTAGTG	GGGCTCTTCGGCTTTCTT
IR17	GGCTTGGAACCTACGAACA	AAGACGGATGGATAAGTGTAACTC
IR18	AATGGTGGCTTTACGAGGATT	GGAGCAACGACCGAAGTAG
IR19	ATGGCGGCAAGAAGATCC	TTGTTACCTCGTGAATGATACCTT
IR20	GCAGGAGGATACGCTTACC	AACCTTCTCTATGGATGGAATGG
IR21	ACAGTATGCTCCGCTCAAC	CATCGCTTGCCACATCTTG
IR22	CTCCATTAGCAGAAGCCGTAA	ATCATCAGCACAGCGTAACA
IR23	GCTGATGAAGACTGGCTTGTA	CATACTCCAAGTGAAGAACTCCTT
IR24	CTGTCTTCATCGGTGAGGTC	AGAGTCGTAAGGTGGAGGT
IR25	GCTTGTCATTCACTGCATCTC	CGTGGCTACACTCGCTATT
Primers for Vector construction
EgriOR1	TTTGGCAGATCTGATATCGCCACCATGGACGATCAGCTGGAATGCTAC	GGGCCCACTAGTGATATCTTAGAGTTGTATAATTATCACTAAATACGT
EgriOR31	TTTGGCAGATCTGATATCGCCACCATGCTGTTCCTAAAATGGAAAAATGAAT	GGGCCCACTAGTGATATCTTATCCTGTGATGTCTACTTGTCGTAGC
EgriORco	TTTGGCAGATCTGATATCGCCACCATGATGGCCAAATCGAAATCC	GGGCCCACTAGTGATATCTTATTTCAGTTGTACCAACACCATGA
